# Supplementary material for: Blood pressure patterns and body mass index status in pregnancy: An assessment among women reporting for antenatal care at the Korle-Bu Teaching hospital, Ghana
Source: PLoS One. 2017 Dec 6;12(12):e0188671. doi: 10.1371/journal.pone.0188671 (PMC5718510; doi:10.1371/journal.pone.0188671)
Supplement: S1 File — (XLS) [file pone.0188671.s001.xls]

## Sheet: MOPOS data PIH
stdID		A1ageres	A2edu	A3Occ	A4Rel	A5Eth	A5oth	A6Res		A7Mstus	B1Par	B1ParMod	B2ComGes	B2ComHyp	B2Compph	B2ComOth	B3AgeY	B4WtLast	C1Geswks	C1Gesdays	C2Wt	C3Ht	C4Bgluc	C5Bpres1	C5Bpres2	C6Hemo	D3OGTT28i	D3OGTT28ii	D3OGTT28iii	D3OGTT28Fin	DM28	d8Hemo36	d9Compl						dov.6	d1geswks.1	d1gesdays.1	d1geswks.2	d1gesdays.2	d1geswks.3	d1gesdays.3	d1geswks.4	d1gesdays.4	d1geswks.5	d1gesdays.5
1		31	1	1	2	2		1		1	3	0	0	0	0		72	999	20	0	62	151	3.7	94	53	10.8	4.1	5.7	6	Normal	0									24	2	28	1	32	1
2		26	1	1	2	5	chamba	2		1	1	0	0	0	0		36	3.2	19	5	82	169	4.5	114	58	12.2														25	1	29	0	32	5	36	1	39	5
3		35	1	1	1	3		1		1	2	1	0	0	0		26	3.6	22	3	48.6	148	6	114	79	13.9	3.7	6.1	5.9	Normal	0									26	4	30	5	34	5
4		36	3	1	1	1		1		1	1	0	0	0	0		29	3	17	4	79	164	6.3	103	56	11.1	4.2	6.7	6.7	Normal	0									22	4	25	5	29	5	33	5
5		32	1	1	1	1		1		1	0	99	99	99	99		999	999	19	0	53.3	160.5	4.6	100	60	999	3.7	6.4	3.5	Normal	0									23	0	27	0	31	0	35	0	37	4
10		39	1	1	1	3		1		0	2	0	0	0	0		48	999	21	0	93	168	6.2	90	60	9.9	4.6	5	4.9	Normal	0									25	0	29	0	33	0	37	0
13		30	2	1	1	1		1		0	1	1	0	1	0		15	3.5	21	0	77	160	5.7	92	57	12.1	4.8	6	6.3	Normal	0									26	3	29	0	33	0
15		23	2	1	1	4		2		1	1	1	0	0	0		17	999	21	1	53	152.5	6.3	105	87	11.1	3.9	6.5	6.7	Normal	0									25	1	29	1	33	1
16		30	3	1	1	1		3		1	2	0	0	0	0		14	4.2	20	0	91	164	999	88	60	8.5	4.3	6.2	5.5	Normal	0									24	0	28	0	32	0	36	0
17		41	2	1	1	2		1		1	0	99	99	99	99		999	999	24	4	72	156	7.7	114	72	10.1	4	4.9	5.4	Normal	0									24	1	32	1	36	1
18		29	1	1	1	1		1		2	1	1	0	0	0		999	999	19	0	70.5	159	7.4	107	69	9.5	4.2	6.1	5.5	Normal	0									23	0	27	0	31	0	35	0
20		27	2	1	1	1		1		1	0	99	99	99	99		999	999	21	6	72.5	171.5	4.6	120	69	10.7	4.1	6.7	6.6	Normal	0									25	5	29	6	33	5	37	5
22		27	2	1	1	2		1		1	0	99	99	99	99		999	999	21	2	75	165.5	7.7	111	65	10.1	4.5	5.7	5.8	Normal	0									25	5	29	2	33	5	37	5
23		40	2	1	1	3		1		1	2	0	0	0	0		98	3.4	20	0	70	163	999	108	70	11.9	4.4	7.2	5.6	Normal	0									24	0	28	0	32	0	36	1
25		31	3	1	1	4		1		0	1	1	0	0	0		173	999	18	2	89	161.8	999	100	70	999	4.9	9	5.8	Normal	0	12								22	2	26	2	30	2	38	2	38	2
30		29	1	1	1	3		1		1	0	99	99	99	99		999	999	22	4	63	158	5	120	80	10.4	4.5	5.2	6.6	Normal	0									26	6	30	4	34	6
32		32	3	1	1	1		1		1	1	1	0	0	0		15	3.3	16	5	83.5	156	5	139	85	13.5	5	7.9	6.8	Normal	0									20	5	24	5	28	5	32	5	36	5
33		31	3	1	1	2		1		1	0	99	99	99	99		999	999	19	0	65	173.2	7.6	110	70	10.7	4.1	8.4	7.9	Normal	0	10.8								23	0	27	1	31	1	35	1	39	1
35		28	3	1	1	2		1		1	0	99	99	99	99		999	999	22	5	99	173.6	4.3	110	70	10.2														26	5	30	4	34	5	38	5
36		33	2	1	2	4		1		1	2	0	0	0	0		33	3.5	20	0	72.5	157	4.9	120	78	10.9	4.7	5	7.4	Normal	0	11.6								24	0	28	0			36	0
38		24	2	1	2	3		1		1	0	99	99	99	99		999	999	21	2	92	162.6	5.3	93	67	999	3.9	6	5.3	Normal	0									25	0	30	0	34	0	38	0
41		42	1	1	1	1		1		1	1	0	0	0	0		264	999	18	4	95	174	4.9	137	81	999	4.2	9.2	7.9	Normal	0									22	4	26	4	30	4	34	4
50		33	3	0	1	1		1		0	1	0	0	0	0		41	2.7	19	4	69.5	163	6.3	122	80	10	4.8	7.1	5.1	Normal	0									27	3	31	3	35	1	39	1
52		31	1	1	1	2		1		1	2	0	0	0	0		24	3.4	21	1	68	165.5	5.5	110	64	999	4.5	6.1	5.6	Normal	0									25	1	29	1	33	1	37	1	41	1
53		31	3	1	1	4		1		1	1	1	0	1	0		19	2.5	24	6	55	157.2	5.1	97	72	12.3	4.2	6.1	6.5	Normal	0									28	6	32	6	37	1	40	6
55		31	3	1	1	3		1		1	1	0	0	0	0		26	2.8	20	4	57	154	999	100	60	10.2	4.2	6.1	3.1	Normal	0	11								24	5	28	5	36	5	36	6
56		34	1	0	1	1		1		1	1	0	0	0	0		35	999	24	4	61	154.1	5.8	104	62	999	3.9	7.2	6.9	Normal	0									28	4	32	5	36	5
57		32	1	1	1	2		1		1	1	0	0	0	0		50	3.4	20	5	69	160.5	4.7	104	65	11.2	4.3	6.7	4.1	Normal	0									24	5	28	6	32	5	36	6
58		30	2	1	1	3		1		2	2	0	0	0	0		58	999	23	3	67	151.3	5.7	128	73	10.4	4.6	6.8	6.4	Normal	0									26	2	31	3	35	3	39	3
61		38	2	0	1	3		1		1	2	1	0	0	0		12	3.4	20	6	83	169	4.7	101	77	11.9														24	0	28	0	32	0
63		29	2	1	1	1		1		1	0	99	99	99	99		999	999	21	0	66.5	160	6.3	100	60	12.2	4.1	6.9	6.9	Normal	0									25	0	29	0	33	0	37	0
64		37	3	1	2	1		1		1	2	1	0	0	0		21	3.9	19	6	75.5	154	4.1	116	73	10.1	4.6	6.6	6.9	Normal	0									23	6	27	6	32	0	35	6
67		30	3	1	1	3		1		1	1	1	0	0	0		29	4.7	21	1	82	163	999	100	50	11.5														25	1	29	1	33	1	37	1
68		35	3	1	1	3		1		1	1	0	0	1	0		999	999	22	5	71	157	999	110	70	11.4	4.7	5.7	5.6	Normal	0		1							26	5	30	5	34	5	38	0
69		38	3	1	1	1		0		1	3	0	0	0	0		2.5	3.1	23	3	92	152.3	4.7	100	60	11.1	4.6	5.4	7.9	Normal	0									26	3	30	0	34	2
75		32	1	1	1	1		1		2	1	0	0	0	0		13	999	19	6	89	162	7.1	116	79	9.8	4.6	6.8	6.5	Normal	0									24	2	28	2	32	2	36	3	39	6
76		24	3	1	1	1		1		1	0	99	99	99	99		999	999	22	4	57	153	7.4	103	68	13.7														26	4	30	4	34	4	38	4
77		21	1	1	2	4		1		1	1	0	0	0	0		24	2.8	18	0	59.5	163.8	6.1	115	76	10.2														22	2	26	4	30	4	34	4
79		22	1	1	1	1		1		1	1	0	0	0	0		999	999	21	4	76	164.8	5.5	115	66	10.9	4.1	4.2	5.2	Normal	0									25	5	29	6	34	0
81		25	2	1	1	1		1		1	1	0	0	0	0		91	999	22	4	45	158	6.6	101	60	11.3	4.6	6	6.1	Normal	0									26	4	30	4	34	4	38	4
82		34	1	1	1	3		1		1	4	0	0	0	0		999	999	18	2	102	166.7	5	110	70	999	5	7.8	9.7	Abnormal	1									22	4	26	4	30	4	34	2	38	2
83		31	1	1	1	1		1		1	1	1	0	0	0		38	3.6	20	1	76	167	4.6	115	67	11.9	4.7	6.9	6.7	Normal	0	11.8								24	1	28	1	32	1	36	1
84		36	2	1	1	1		0		1	0	99	99	99	99		999	999	24	0	67	166	4.8	110	60	8.1	4.3	6.6	5.6	Normal	0									28	1	32	1	36	1
85		29	1	1	2	99		99		1	1	0	0	0	0		33	3.6	23	0	76	154	5.6	114	69	9.5	4.7	5.8	7.2	Abnormal	1		2							28	0	31	0	35	0	39	0
86		30	2	1	1	1		1		1	1	0	0	0	0		999	999	22	3	74	165.2	6	114	67	11.6	3.7	6.4	5.9	Normal	0									26	6	30	5	34	2	38	3
87		37	3	1	1	2		1		1	2	0	0	0	0		18	3.5	20	1	57.5	163	5.6	116	71	999	4.4	7	7.1	Normal	0									24	4	28	1	32	1	36	1
89		30	2	1	2	3		2		1	0	99	99	99	99		999	999	21	6	76	158.5	4.4	105	71	999	4.8	7.8	6.9	Normal	0									25	6	29	6	33	6	37	6
90		28	3	1	1	1		1		0	0	99	99	99	99		999	999	21	6	77	159.5	999	110	60	10.3						10.2	1							25	6	29	6	33	6	37	6
91		31	1	1	1	1		1		1	4	0	0	0	0		72	3.4	20	4	77.5	167.2	4	96	65	11.9														24	4	28	4	32	4	36	4
92		30	1	1	1	3		1		1	0	99	99	99	99		999	999	22	3	57.5	151	999	105	63	11.2														26	3	30	3	34	3	38	3
94		27	2	1	1	1		1		1	1	0	0	0	0		48	5	19	4	63	159.2	5.2	103	65	11	4.4	5.5	4.9	Normal	0									26	4	27	4	31	4	35	4	39	4
95		32	1	1	2	1		1		1	1	1	0	0	0		49	999	23	1	64	160	5.7	107	69	11	4.6	9.4	8.2	Normal	0		2							27	1	31	1	35	1
97		39	1	0	1	2		1		1	1	1	0	0	0		47	4.1	20	3	61.5	155	4.1	112	75	10	4.5	5.9	6.2	Normal	0									24	3	28	3	32	3	36	3
98		27	1	1	1	1		1		1	1	1	0	0	0		22	4.2	23	6	62	157	5	121	91	9.5	4.6	6.7	5.5	Normal	0	10.2								27	6	31	6	35	6	39	6
99		32	1	1	1	1		1		1	0	99	99	99	99		999	999	22	6	79.5	165.5	6.3	124	75	12.2	4.6	8.5	5.4	Normal	0		1							26	6	30	6	34	6	39	0
100		29	3	0	1	1		1		0	0	99	99	99	99		999	999	20	2	69.5	164	5.1	110	60	10.8	4.3	6.7	5.5	Normal	0	11.1								24	2	28	2	32	2	36	2	40	2
101		40	3	1	2	4		1		1	0	99	99	99	99		999	999	17	1	56.5	156.2	5.2	91	62	999	4.6	5.3	5.5	Normal	0									21	1	27	0	29	2	33	1
102		26	1	0	1	1		1		1	3	0	0	0	1		21	999	21	6	70	156.3	4.7	106	55	12.1	4.3	8.4	7.7	Normal	0									25	6	29	6	33	6	38	0
104		29	0	1	1	1		1		1	2	0	0	0	0		999	999	21	4	56	154	7.3	93	57	999	3.9	5.8	7.3	Normal	0									25	4	29	4	33	4
106		28	3	1	1	4		1		1	1	0	0	0	0		8	3.3	22	3	77.5	171	5.6	122	66	999	4.5	6.4	6.3	Normal	0									26	4	30	4	34	3	38	3
107		32	2	1	1	1		1		1	2	0	0	0	0		48	2.8	24	6	86	159	999	114	81	12	4.6	8.1	10.1	Abnormal	1									28	6	33	3	37	3
109		32	3	1	1	3		1		1	2	0	0	0	0		35	4.3	22	3	53.5	160	5.7	100	58	10.2	4.6	7.8	8.7	Abnormal	1									27	3	30	3	34	3	38	3
111		28	2	1	2	4		1		1	2	0	0	1	0		30	2.5	22	4	85	165	5.9	130	73	12.6														26	5	30	5	34	4
112		25	3	1	2	4		1		1	0	99	99	99	99		999	999	19	6	65.5	167	999	120	71	11.1	5.9	6	5.9	Abnormal	1									23	6	27	6	31	6	35	6
113		28	1	1	1	1		1		1	0	99	99	99	99		999	999	21	6	57.5	162	5.2	101	58	999	4.5	8.1	5.9	Normal	0									25	6	29	6	33	6	37	6	41	6
114		41	1	1	1	3		1		1	3	0	0	0	1		71	999	20	2	92	160	999	102	60	999						9.3								24	6	28	6	32	6	36	2
115		26	3	1	1	1		1		1	1	0	0	0	0		16	2.9	20	0	51	153	4.9	113	87	12	4.4	6.8	6.4	Normal	0									22	2	26	4	30	4	34	4
116		28	1	1	1	3		1		2	1	0	1	0	0		999	3.5	18	2	80	160	5.9	110	80	999														22	2	26	2	30	2	34	2	38	2
117		25	1	1	1	3		1		1	2	1	0	1	0		999	999	13	5	72	158	4.7	100	60	12.6													2013-09-30	18	2	22	2	25	5	29	5	33	5
118		36	2	1	1	2		1		1	2	1	0	0	0		999	3	20	6	112	165	7.6	120	70	999	4.3	7.6	9.4	Abnormal	1									24	6	28	6	32	6	36	6
119		35	1	1	1	1		1		1	1	1	0	0	0		83	2.5	18	4	85	163	4.1	110	60	11.8	4.1	7.1	5.6	Normal	0									22	4	27	2	30	4	34	4	38	4
121		23	2	1	1	2		1		1	0	99	99	99	99		999	999	21	4	60.5	167	4.5	116	64	11.2														25	4	29	4	33	4	37	4
122		27	2	1	1	1		1		1	2	1	0	1	0		999	999	17	3	104	164	4.3	101	68	999	4.1	6.7	6.3	Normal	0									21	3	25	3	29	3	33	3	37	3
124		28	2	1	1	1		1		1	2	0	0	0	0		44	3.8	20	4	80.5	170	5.8	107	61	12.7	7.1	7.7	6.8	Abnormal	1									24	4	28	4	32	4	36	4	32	4
125		34	3	1	1	1		1		1	0	99	99	99	99		999	999	23	3	61	157.5	5.3	108	67	11.6														27	3	31	3	35	3	39	3
127		33	3	1	1	2		1		1	1	1	1	0	0		19	3.2	20	0	68	150	7.5	90	70	12	4.1	5.1	4.6	Normal	0									24	0	28	1	32	0
128		35	3	1	1	3		1		1	2	1	0	0	0		30	3.8	19	6	76	150	7.1	109	78	12.3														23	6	27	6	32	0	35	6
131		33	2	1	1	3		1		1	3	1	0	0	0		23	3.6	24	5	83.5	156.5	7.7	117	83	11.1	5.7	7.6	8.3	Normal	0									28	5	32	4	36	5
133		30	3	1	1	1		0		1	0	99	99	99	99		999	999	20	4	58.5	150.9	5.4	100	80	10.5	4.6	6	6.7	Normal	0	10.9								24	4	28	4	32	4	36	4	40	5
134		41	3	1	1	1		1		1	3	0	0	0	0		91	3.2	22	4	78	156	6	136	95	999	4.7	7.3	5.8	Normal	0									26	4	30	4	34	4
135		30	3	1	1	3		1		1	0	99	99	99	99		999	999	22	0	91.5	172.5	999	106	75	11.7	5.4	8	5.4	Abnormal	1									26	0	30	0	34	0
137		40	1	1	1	1		1		1	2	0	0	0	0		47	3.9	21	1	83	164	4.9	121	67	999	3.7	7	6	Normal	0									25	1	29	1	33	1	37	1	41	0
138		38	1	1	2	4		1		1	0	99	99	99	99		999	999	21	6	49	161	5.7	104	67	13.1	4.2	8.6	5.3	Normal	0									25	6	29	6	34	3	37	6	42	1
140		26	3	1	1	1		1		1	0	99	99	99	99		999	999	20	1	102	162	5.4	116	66	14	4.6	7.2	6.4	Normal	0	11.9								24	1	28	2	32	1	36	1	40	1
142		29	1	1	1	3		1		2	1	0	0	0	0		19	2.9	21	3	90.5	165	999	110	50	999														25	3	29	3	33	3	37	3
143		24	3	1	1	3		1		1	0	99	99	99	99		999	999	22	5	78.5	165	4.8	124	70	999	4.4	6	4.9	Normal	0	11.1								26	5	30	5	34	5	38	3
145		36	1	1	1	1		1		1	3	0	0	0	0		119	999	21	0	100	164	4.4	110	70	999	5.5	6.9	6.1	Abnormal	1									25	0	29	0	33	0	37	0
146		32	3	1	1	1		1		1	1	1	0	0	0		46	3.5	24	6	87	156	5.4	120	60	11.8														29	4	32	6	36	6
149		36	1	1	1	1		1		1	3	1	0	1	0		10	3.2	21	4	74.5	157	7	130	80	12.1	4.2	7.6	6.1	Normal	0									25	4	29	4	33	4	37	4
151		22	1	1	1	2		1		0	1	1	0	0	0		61	999	22	3	70	155	6.3	104	64	11.6														26	3	30	3	34	3
152		33	1	1	2	4	Hausa	1		1	0	99	99	99	99		999	999	18	0	68.5	154.5	7.1	129	91	12	5.7	11	8.1	Abnormal	1									22	3	25	5	29	5	33	5	37	5
153		28	3	1	1	1		1		1	0	99	99	99	99		999	999	20	5	73	158	6.6	127	73	999	4.5	5	5.9	Normal	0									24	5	28	5	32	5	36	5
154		27	3	1	1	1		1		1	0	99	99	99	99		999	99	19	6	83	165	999	128	79	11.3														23	6	27	6	31	6	35	6
155		30	1	1	99	2		1		0	0	99	99	99	99		999	999	22	2	56.5	149.2	7.3	99	63	9.8														26	3	30	2	34	2
156		34	3	1	1	1		1		1	1	1	1	0	0		23	3.9	23	3	97	162	5.6	105	77	12.8														27	3	31	3	35	3	35	3
157		38	3	1	1	3		1		1	1	1	0	0	0		999	1.9	21	6	70.5	165	7.1	120	70	12.2														25	6	29	6	33	6
158		30	1	1	1	1		1		0	3	1	0	0	0		48	2.9	23	0	78.5	153	6.6	110	80	10.4	4.2	5.6	4.9	Normal	0	12.6								27	0	31	0	35	0
161		25	1	1	1	1		1		1	0	99	99	99	99		999	999	21	4	51.5	152	5.5	129	66	11	3.9	6.1	6.1	Normal	0	12								25	4	29	4	33	4
162		40	1	1	1	3		1		1	3	0	0	1	0		24	3.5	22	0	73.5	158	6.3	110	70	10.9	5.9	11.6	8.5	Abnormal	1									26	0	30	0	34	0	38	0
165		34	1	1	1	3		1		1	2	0	0	0	0		999	999	21	0	73.5	158	6.2	127	68	10.3	4.5	6.8	5.2	Normal	0									25	0	29	0	33	0	37	0
167		21	1	1	1	1		1		2	0	99	99	99	99		999	999	20	5	52	166	5.4	114	74	11.1	4.5	4.5	4.4	Normal	0									24	5	28	5	32	5	36	5
171		38	1	1	1	3		1		1	1	99	99	99	99		999	999	23	5	95	165	7.7	110	70	12.5	4.3	6.6	6.5	Normal	0									27	5	31	5	35	5
172		25	3	1	1	3		1		1	0	99	99	99	99		999	999	20	1	51	159	6.5	93	61	13.2	4.2	7.1	5.5	Normal	0									24	1	28	1	32	1	32	1
173		34	2	1	1	4		0		1	0	99	99	99	99		999	999	22	5	62	165	5.4	112	61	10.5	4.3	8.2	6.3	Normal	0									26	5	30	5	35	5	38	5
176		25	0	0	2	4		1		1	2	0	99	99	1		42	999	22	4	75	167	5.3	104	58	13.2	4.1	4.7	5	Normal	0									26	4	30	4	34	4	38	4
177		30	0	1	1	4		1		1	2	0	0	0	0		27	999	21	5	74.5	173	7.5	90	57	10.5	4.3	5.9	5.8	Normal	0									25	5	29	5	33	5	37	5
182		28	1	99	2	4		1		1	0	99	99	99	99		999	999	22	4	41	155	5.6	104	57	10.8														26	4	30	4	34	4	38	4
183		41	3	1	1	1		1		1	4	1	0	0	0		27	3.5	24	0	101	173.5	4	99	56	9.6														28	0	32	0	36	0
184		29	2	1	1	2		1		1	0	99	99	99	99		999	999	23	2	58	152	4.5	121	72	999	4.1	4.7	5.4	Normal	0									27	2	31	2
185		28	3	1	1	3		1		1	0	99	99	99	99		999	999	22	1	111	167	6.7	115	78	13.3	6.2	10.8	13.3	Abnormal	1									26	1	30	1	30	1	34	1
187		31	3	1	1	2		1		1	1	0	0	0	0		36	3	18	6	72.5	158	5.3	117	75	10.4	4.7	6.7	6.2	Normal	0									22	6	26	6	30	6	34	6	38	6
188		33	1	1	1	3		1		1	1	0	0	0	0		47	2.16	21	3	76	151	6.1	101	63	10.6	4.7	5.7	4.7	Normal	0									25	3	29	3	33	3	37	3
191		30	2	1	1	3		2		1	0	99	99	99	99		999	999	20	4	62.5	166	5	120	60	10.3	4.8	6.3	4.4	Normal	0									24	4	28	4	32	4
192		24	1	1	1	3		0		1	1	1	0	0	0		18	4.5	22	1	104	163	999	106	75	9.2	4.9	6.8	5.7	Normal	0									26	1	30	1	34	1
193		33	3	1	1	3		1		1	1	1	0	0	0		33	4.8	20	1	86.5	154	999	109	68	10.2	4.6	9.3	6.7	Normal	0									24	1	28	1	32	1	36	1
195		32	3	1	1	1		1		1	0	99	99	99	99		999	999	18	6	109	156	6.1	138	80	13.1	4.8	6.8	6.1	Normal	0									23	0	27	0	31	0	35	0
197		21	2	1	1	3		1		0	0	99	99	99	99		999	999	22	6	64	162	999	118	65	11.2														26	6	30	6	34	6
200		26	3	1	1	2		1		1	0	99	99	99	99		999	999	20	0	60	153	6	114	92	12.1														24	0	28	0	32	0	36	0
203		28	1	1	1	1		1		1	2	1	0	0	0		4	2.5	20	3	86	162	6.7	101	85	11.6	4.4	5.8	6.4	Normal	0									24	6	28	3	32	3	37	2
205		29	2	1	1	3		1		1	2	0	0	0	0		999	999	17	3	67.5	159	6	97	64	10.4														21	3	25	3	29	3	34	2	37	3
206		38	2	1	1	3		1		1	2	1	0	0	0		999	3.8	20	4	75	162	5	103	68	10														24	4	28	4	32	4	36	4	40	4
207		28	3	1	1	1		1		1	0	99	99	99	99		999	999	20	5	79	172	5.7	127	75	11.8														24	5	25	5	28	5	32	5
208		32	1	1	1	1		1		1	1	1	0	1	0		26	2.9	22	2	85.5	160	6.5	114	72	12.4														26	2	30	2	34	2
212		25	3	0	2	4		1		1	0	99	99	99	99		999	999	18	1	57.5	159	7	107	60	11.7	3.4	7	5.9	Normal	0									22	2	26	1	30	1	34	1	38	1
213		37	2	1	1	4		1		1	1	0	0	0	0		45	1.9	20	3	50	154	4.8	98	59	13.6	4.4	6.7	6.8	Normal	0									24	3	28	3	32	3	36	3
218		31	1	1	1	2		1		1	2	1	0	0	0		26	999	18	4	66	164	6.2	121	68	11.3	3.9	5.6	4.9	Normal	0									22	4	26	4	30	4	34	4
219		26	1	1	1	1		1		1	0	99	99	99	99		999	999	22	3	91	158	5.8	134	89	13.5	5	7	5.6	Normal	0									26	3	30	3	34	4	38	3
222		26	2	1	1	1		1		0	0	99	99	99	99		999	999	17	6	72	157	5.7	120	77	10.6						9.6								21	6	25	6	29	6	33	6	37	6
223		30	3	1	1	1		1		1	0	99	99	99	99		999	999	22	0	71.5	161	4.3	122	74	11														26	2	30	0	34	0
227		24	3	1	1	1		1		1	0	99	99	99	99		999	999	20	0	90.5	168	5.8	116	71	12.8															0	28	0	32	0	36	0
228		37	2	1	1	2		1		1	1	0	0	0	0		148	2.5	18	3	110	169	6.8	119	87	11.7							1							22	3	26	3	30	3
229		34	3	1	1	1		1		0	0	99	99	99	99		999	999	23	0	70	161	999	130	71	11														27	0	31	0	35	0
231		32	2	1	1	1		1		1	2	0	0	0	0		34	4.6	22	5	108.5	164	4.5	115	71	12.8														26	5	30	5	34	5	38	5
232		37	0	1	1	2		1		1	4	0	0	0	0		44	999	20	5	88	160	4.9	100	60	9999	4.6	5.1	5.9	Normal	0									24	5	38	5	32	5	37	4
233		41	2	1	1	3		1		1	4	0	0	0	0		109	2.7	20	5	71	163	999	110	67	999	4	4.8	5.4	Normal	0									24	5	28	5	32	5	36	5
234		27	3	1	99	2		1		1	1	1	0	0	0		10	3.8	21	0	77	166	6	100	60	10.5														25	1	29	0	33	0	37	0
235		27	2	1	2	4		1		1	2	0	0	0	0		43	3.9	22	2	61.5	165	5.7	100	64	11.2														26	2	30	2	34	2	38	2
236		29	2	1	1	4		1		1	0	99	99	99	99		999	999	20	3	91.5	156	5.9	134	88	999	3.4	6.6	6.7	Normal	0		1							24	3	28	3	32	3
238		33	2	1	1	3		1		1	0	99	99	99	99		999	999	22	4	76.5	157	7.2	123	61	999	5.8	9	9.9	Abnormal	1									26	4	30	4	34	0	38	4
239		30	3	1	1	1		1		1	1	0	0	0	0		18	3	21	4	61.3	166	3.8	114	63	999														25	4	29	4	33	4
243		28	3	1	99	1		1		1	1	0	0	1	0		999	2.5	22	2	81	164	4	135	86	12.1														26	2	30	2	32	2	34	2
244		33	3	1	1	1		1		1	0	99	99	99	99		999	999	20	3	66.5	159	4.8	90	55	999	4.7	5.8	6.5	Normal	0									24	3	28	3	32	3	36	4
245		38	1	1	1	3		1		1	1	0	0	1	0		37	999	23	0	66.5	160	6	133	72	999	5.1	5.4	6.1	Normal	0									27	0	31	0	35	0	39	0
246		23	3	0	1	3		1		1	2	0	0	0	1		999	0.9	19	5	103	180	4.5	114	67	999														23	5	27	5	31	5	35	5
248		35	1	1	1	1		1		1	2	1	0	0	0		63	2.5	21	1	59	157	6.2	113	64	11.3	4.5	7.5	6.3	Normal	0									25	1	29	1	33	1
249		30	1	1	1	1		1		1	3	0	0	0	0		12	3.1	20	4	66.5	159	4.9	108	59	999	3.1	5.6	5.6	Normal	0									24	4	28	4	32	4	36	4
252		27	2	1	1	1		1		1	1	99	99	99	99		999	999	22	2	76	165	999	110	70	999														26	2	30	2	34	2
253		31	2	1	1	1		1		1	3	0	0	0	0		999	999	20	4	65.5	166	4.5	120	83	999	3.8	5	3.9	Normal	0									24	4	28	4	32	4	36	4
254		34	3	1	1	1		1		1	3	0	0	0	0		29	4.5	22	0	111	174	6	100	70	999														26	0	30	0	34	0	38	0
255		33	3	1	1	2		1		1	1	1	0	0	0		52	3.2	16	0	83.5	166	4	100	70	999	4.6	6.9	6.3	Normal	0									20	0	24	0	28	0	32	0
257		25	3	1	1	3		1		1	0	99	99	99	99		999	999	20	2	84	157	4.5	129	87	12.4														24	2	28	2	32	2	36	2
261		25	3	1	1	1		1		0	0	99	99	99	99		999	999	22	6	69.5	172	4.5	120	60	12.9														26	6	30	6	34	6	38	6
262		33	1	1	1	2		1		1	2	1	0	0	0		69	2.3	14	1	76	172	999	120	74	999	4.4	5.7	5.1	Normal	0									18	1	22	1	26	1	30	1	34	1
265		32	3	1	1	2		0		1	0	99	99	99	99		999	999	18	0	70	160	7.5	120	90	10.6	4.9	8.5	6.8	Normal	0	11.4								22	0	26	0	30	0	34	0	38	0
266		27	2	1	1	1		1		0	1	0	0	0	1		84	3.6	21	2	71	166	4.7	116	63	999						9.1								25	2	29	2	33	2	37	2
269		28	3	1	2	4		1		1	1	0	0	0	0		40	6	21	0	59	158	4.6	101	62	999														25	0	29	0	33	0	37	0
270		36	3	0	1	99		1		1	0	99	99	99	99		999	999	21	0	54.5	159	999	140	90	10.9	4.6	7.9	5.3	Normal	0		1							25	0	29	0	33	0	37	0
273		34	0	1	2	4		1		1	2	1	0	0	0		30	999	20	1	82	161	4.7	103	58	999	5.3	5	5.8	Normal	0									24	1	28	1	32	0	36	4
274		42	2	1	1	3		1		1	3	0	0	0	0		16	2.8	19	0	70	162	5.6	110	61	999	4.2	6.9	6.4	Normal	0									23	0	27	0	31	0	35	0	39	0
275		28	3	1	1	1		1		1	2	0	0	0	0		40	3.1	22	4	73	161	5.2	120	67	13.1	3.9	5.5	5.5	Normal	0									26	4	30	4	34	4	38	1
278		32	1	1	1	4		1		1	2	0	0	0	0		999	999	15	0	66	165	5.4	109	62	999	3.6	6	5.2	Normal	0								2013-12-16	19	0	23	0	27	6	31	1	35	6
281		23	2	0	1	1		1		1	0	99	99	99	99		999	999	17	3	57.5	164	5.3	107	58	999	4.3	7.2	5.4	Normal	0									21	3	25	3	29	3	33	4	37	6
282		36	1	1	1	1		1		1	2	0	0	0	0		31	2.7	20	3	75	157	4.3	119	78	11	4	5.7	5.3	Normal	0									24	3	28	3	32	3	36	2
283		28	3	1	1	1		1		1	1	0	0	0	1		999	999	18	1	92	163	5.7	120	70	9.9														22	1	26	1	30	3	34	3	38	3
288		29	3	1	1	1		1		1	0	99	99	99	99		999	999	19	2	70	165	4.1	117	66	9.9														23	2	27	2	31	2	35	2
289		34	1	1	1	1		1		1	3	1	0	0	0		48	3.4	17	0	84	157	4.3	127	78	12.4	4.6	7	6.5	Normal	0									21	5	25	5	29	5	33	5	37	5
292		31	2	1	1	3		0		1	2	0	0	0	0		30	3.5	20	6	100	166	5.9	110	70	10.9	3.9	7.4	6.8	Normal	0									24	6	28	6	32	6	36	6
294		35	3	1	1	2		1		1	0	99	99	99	99		999	999	21	3	59.5	164	4.6	106	63	10.9	4.2	8.9	8.9	Abnormal	1									25	3	31	0	35	0
301		38	2	1	1	2		1		1	3	1	0	0	0		16	3.1	20	2	68.5	154	999	121	64	11.4														24	2	28	2	33	1	37	1
303		41	0	1	1	1		1		0	1	0	0	0	0		999	999	19	5	64	156	6.6	127	73	11.7	3.9	7.2	7	Normal	0									23	5	27	5	31	5	35	5
306		27	2	1	1	2		1		1	0	99	99	99	99		999	999	21	0	66	164	4.8	119	61	11.9	4.7	5.8	4.6	Normal	0									24	0	28	0	33	0	37	0
313		30	2	1	2	4		1		1	2	0	0	0	0		36	999	24	3	54	171	5.6	122	61	11	4.4	4.5	4.6	Normal	0									28	3	32	3	37	1	41	1
315		30	1	1	1	3		1		1	1	0	0	0	0		43	2.5	22	3	64.5	160	5.3	131	64	12														26	3	30	3	34	3
316		29	3	1	1	1		0		1	1	0	0	0	0		12	2.5	22	3	63	163	5	110	70	11.4														26	3	30	3	34	3	40	4
317		29	3	1	1	4		1		1	2	1	0	0	0		79	4.2	21	0	102	167	5.6	134	77	9.7	4.3	4.7	4.1	Normal	0	9.8								25	0	29	0	33	0	37	0
319		23	1	1	1	3		1		2	2	0	0	0	0		15	3.2	22	4	66.5	158	4.7	118	63	12														26	4	31	1	35	1	38	4
322		31	3	1	1	1		1		1	1	1	0	0	0		29	1.5	21	5	87	161	5.2	124	74	13.3	4.3	6.9	6.2	Normal	0	11.3								25	5	29	5	33	5	37	5
325		31	3	1	1	1		1		1	1	1	0	0	0		999	999	21	5	52.5	148.5	6.3	122	79	10.7	5	6.5	6.3	Normal	0									25	5	29	5	33	5	37	5
326		31	1	1	1	1		1		1	0	99	99	99	99		999	999	21	0	63.5	154	4.6	108	71	999	4.9	6.8	6.6	Normal	0	11.6								25	0	29	0	33	0	37	0
328		30	2	1	1	1		1		1	0	99	99	99	99		999	999	22	3	77	175	5.6	105	70	12.3	4.4	5.2	5.4	Normal	0									26	3	30	3	34	3	38	5
330		30	2	1	1	1		1		1	0	99	99	99	99		999	999	15	4	59	160	5.5	106	63	10.6	4.6	6.5	5.6	Normal	0									19	4	23	4	27	4	31	4
332		34	1	1	1	1		1		1	1	0	0	0	0		76	999	22	5	71	162	7.3	109	70	999	4	10.1	8.8	Abnormal	1									26	3	30	3	34	3	38	3
334		24	1	1	2	4		1		1	0	99	99	99	99		999	999	21	3	71	172	5	113	73	999	4.2	7.1	6.9	Normal	0	11.8								25	6	30	6	33	6	38	0
335		33	3	1	1	1		1		1	2	1	0	0	0		19	3.4	23	0	85.5	150	4.1	102	51	999	5.7	8.9	7.1	Normal	0									27	0	31	0	35	0	39	1
336		24	3	1	1	1		1		1	0	99	99	99	99		999	999	22	1	61	156	5.2	108	65	999														26	1	30	1	34	0	38	0
337		39	2	1	1	1		1		1	4	1	0	0	0		96	3.2	21	4	66	156	5.3	120	80	999														25	4	29	4	33	4
338		29	3	1	1	1		1		1	0	99	99	99	99		999	999	17	2	64.5	150	4.9	109	61	999														21	3	25	5	29	5	33	2
339		26	1	1	1	1		1		2	1	0	0	0	0		84	999	22	0	75.5	161	4.6	132	77	12.6														26	0	30	0	34	1
342		28	2	1	1	1		1		1	1	0	0	0	0		999	999	21	0	60	159	5.2	120	67	12.5	4	5.8	6.6	Normal	0									25	0	29	0	33	0	36	6
343		32	2	1	1	1		1		1	1	0	0	0	0		27	3	20	2	74	162	5.3	114	64	11.8														24	2	28	2	32	2	36	2
345		29	3	0	1	2		1		1	0	99	99	99	99		999	999	22	1	47.5	156	5.2	110	60	9.7						10.6								26	1	30	1	36	1	38	1
346		37	3	1	1	1		1		1	2	0	0	0	0		15	3.6	20	5	82	154	999	108	65	12.5														24	5	28	5	32	5	36	5
349		32	3	1	1	2		1		1	0	99	99	99	99		999	999	19	1	51	162	4.1	92	63	9.8	4.2	8.5	7.3	Normal	0	11.8								23	1	27	1	311	1	35	1
350		28	1	1	1	2		1		1	2	0	0	1	0		999	999	22	0	71	160	4	122	82	10	3.9	5.6	4.4	Normal	0									26	0	30	0	33	5	37	5
352		39	2	1	1	3		1		1	1	1	0	0	0		72	3.3	23	2	57	154.3	4.8	100	70	9.9	5.2	5.4	5.6	Abnormal	1									27	2	31	2	35	2
355		28	3	1	1	2		1		1	0	99	99	99	99		999	999	21	3	79	163	999	117	73	12.6														25	3	29	3	33	3
359		34	3	1	1	1		1		1	2	0	0	0	0		13	3	20	1	52.5	154	5.3	100	56	12.4	4.4	5.8	5.8	Normal	0									24	1	28	0	32	1	36	1
360		36	2	1	1	3		1		1	2	1	0	0	0		30	2.9	22	3	80	164.5	4.1	108	65	999	4.5	8.9	7.7	Normal	0									26	3	31	1	35	1
361		30	1	1	2	4		1		1	1	0	0	0	0		144	999	23	2	65	160	5.2	96	62	12.1														27	0	31	2	35	1	39	1
362		36	3	1	1	3		1		1	2	0	0	0	0		37	3.5	17	6	65	157	4.4	121	68	12.5	4.7	4.9	5.3	Normal	0									23	6			31	0	35	5
363		34	2	1	1	3		1		1	0	99	99	99	99		999	999	20	6	51	156	4.3	106	73	999	4.9	8.6	7.8	Normal	0									24	6	28	6	32	6
364		32	2	1	1	3		1		1	2	0	0	0	0		33	3	22	6	73	160.5	4.8	116	74	999														26	6	30	6	34	6
365		23	1	1	1	3		1		2	0	99	99	99	99		999	999	23	4	58.5	167.5	5.2	108	71	999	4.4	4.7	4.2	Normal	0									27	4	30	3	36	1	40	1
367		34	3	1	1	2		1		1	2	0	0	0	0		48	3.5	19	4	65.5	154	5.6	114	90	11.4														23	4	29	4	31	4	35	4
369		31	2	1	1	1		1		1	0	99	99	99	99		999	999	20	1	60.5	154	4.3	107	61	999	4.4	6	5.6	Normal	0									24	1	28	1	32	1
370		29	3	1	1	1		1		1	0	99	99	99	99		999	999	23	3	69	162	4.2	118	69	999	4	5.5	6	Normal	0									27	3	31	3	35	3	39	3
372		39	1	1	1	3		1		1	1	0	0	0	0		55	5.2	23	0	66	158	5.1	96	59	999	4.9	6.5	6.4	Normal	0									27	0	31	0	35	0
373		35	3	1	1	2		1		1	0	99	99	99	99		999	999	20	1	95	158	4.7	108	70	999														24	1	32	1	32	1	36	1
375		32	2	1	1	1		1		1	2	1	0	0	0		24	3.6	19	0	72.5	158	4.3	116	73	999	4.5	5.6	4.4	Normal	0									23	0	27	0	31	0
376		28	1	1	1	1		1		1	1	0	0	0	0		111	3.1	19	5	67.5	156	7.7	107	66	10.7	4.9	6.4	6.5	Normal	0									23	1	26	5	31	1	36	1	39	1
377		31	2	1	2	3		1		1	0	99	99	99	99		999	999	21	4	61	165	5.6	103	63	999	4.1	6.4	4.9	Normal	0									25	4	29	4	33	4	37	4
378		24	2	0	1	1		1		1	2	0	0	0	1		36	999	21	3	74	168	6.7	104	78	10.1	4	6	4.9	Normal	0									25	3	29	4	33	4	37	3	41	3
379		35	3	1	1	1		1		1	0	99	99	99	99		999	999	21	0	67	160	5.2	121	79	999	4	5.3	5.4	Normal	0									27	0	31	0	35	0	39	0
380		40	3	1	1	1		1		1	4	0	0	0	0		44	3.2	21	5	85	165	7.6	120	80	11.6														25	5	29	5	33	5	37	5
384		32	1	1	1	1		1		1	1	0	0	0	0		29	3.4	21	4	66	164	4.2	122	69	999														25	4	29	5	33	5	37	5
385		35	3	1	2	4		1		2	0	99	99	99	99		999	999	20	5	66	161	5.6	107	71	999	5	7.8	9.1	Abnormal	1	11.5								24	5	28	5	32	5	36	5
387		37	1	1	1	1		1		1	2	1	0	0	0		26	2.6	20	4	67	158	4.8	105	53	999	4.9	6.9	5.5	Normal	0									24	4	28	4	32	4	36	4
388		39	1	1	1	3		1		1	4	0	0	0	0		160	999	19	4	65.5	150	7.1	110	60	999	4.2	7.3	6.7	Normal	0									23	4	27	4	31	4	35	4
389		19	2	0	2	4		1		1	0	99	99	99	99		999	999	21	4	67.5	167	4	125	92	999	4.7	7.6	7	Normal	0									25	4	29	4	33	3	37	4
393		39	1	1	1	1		1		1	3	0	0	0	0		29	3.3	20	1	80	164	5.1	112	71	999	4.1	5.7	5.7	Normal	0									24	1	28	1	32	1	36	1
396		27	3	1	1	1		1		1	0	99	99	99	99		999	999	17	4	66.5	156	6.1	115	81	11.9	4.1	9.1	6.4	Normal	0									21	4	25	4	29	4	33	4
397		37	1	1	1	1		1		1	3	0	0	0	0		62	3	19	4	71	170	4.6	107	57	11.2	4.4	6.7	5.1	Normal	0									23	4	27	4	31	4	35	4	39	4
400		34	3	1	1	2		1		1	1	1	0	0	0		37	3.6	20	3	89	165	6.2	118	66	9.8	3.8	7.1	5.6	Normal	0									24	3	28	3	32	3	36	3
402		32	1	1	1	1		1		1	1	0	0	1	0		29	999	17	0	64	156	4.6	126	68	999	4.2	6.8	5.9	Normal	0									20	2	24	0	37	6	36	0
406		35	3	1	1	1		1		1	0	99	99	99	99		999	999	22	5	76.5	161	3.8	104	70	11.9														26	5	30	5	34	5	38	5
407		28	3	1	1	1		1		0	0	99	99	99	99		999	999	22	2	60	160	5.7	107	58	10.5	4.7	5.3	6.2	Normal	0	10.8								26	2	30	2	34	2	38	1
408		27	1	1	2	4		1		1	1	0	0	0	0		108	999	22	1	78	166	6.7	104	69	13.2	4.3	9.3	8.1	Normal	0									26	1	30	0	33	6
409		29	2	1	2	4		1		1	3	0	0	0	0		20	999	21	0	65	158	7.6	114	88	10.7														25	1	29	1	33	1	37	0
410		37	1	1	1	1		1		1	3	0	0	0	0		37	999	22	2	65.5	158	7.1	109	72	11.1	4.4	7.3	6.9	Normal	0									26	2	30	2	34	2	38	2
411		25	3	1	1	1		1		1	0	99	99	99	99		999	999	22	2	63.5	160	4.8	121	93	11.4	4.5	6.9	5.5	Normal	0		1							26	2	30	2	34	0
412		31	3	1	1	1		1		1	1	0	0	0	0		47	2.9	17	5	66.5	158	4.5	101	66	13	4.2	6.1	5.3	Normal	0	11.8								21	5	25	0	29	5	33	5
414		40	1	1	1	1		1		1	3	1	0	0	0		56	999	21	6	78	160.5	4.6	110	71	10.6	4.2	10.1	7	Normal	0									25	6	29	6	33	6
415		33	3	1	1	3		1		1	1	0	0	0	0		19	3.9	21	1	66	166	6.9	103	58	12.5	4.5	6.6	5.7	Normal	0									25	1	29	1	33	1	37	1
416		41	1	1	1	2		1		2	1	1	0	0	0		19	999	20	1	58.5	162	4.5	110	62	10.9	4.4	6.2	5.5	Normal	0									24	1	28	1	32	1	36	1	40	1
422		30	2	1	1	1		1		1	1	0	0	0	0		40	2.5	22	3	68.5	163	4.7	109	71	11	4.4	6	5.3	Normal	0									26	3	30	3	34	3	38	3
423		23	3	0	1	3		1		1	0	99	99	99	99		999	999	20	5	64	159	4.3	114	60	9.6	4.5	5.2	4	Normal	0									24	5	28	5	32	5	36	5
424		28	2	1	1	3		1		1	0	99	99	99	99		999	999	16	1	77.5	158	999	114	70	10.9	5.3	9.6	9.7	Normal	0									20	2	34	1	28	1	32	0	36	1
425		23	3	0	2	5	fulani	1		1	0	99	99	99	99		999	999	20	0	76.5	165.5	5.5	117	64	11.3														24	0	28	0	32	0
426		27	3	1	1	3		1		1	1	0	0	1	0		24	3	19	6	51	154	4.5	88	55	10.5	3.9	4.5	6.5	Normal	0									23	5	27	6	31	5	35	6
429		31	3	1	1	1		1		1	0	99	99	99	99		999	999	20	3	50	157.5	5.2	93	61	10.2	4.7	5.5	5.6	Normal	0									24	3	28	3	32	3	36	3
431		37	1	1	1	1		1		1	2	1	0	1	0		48	999	18	2	82	165	5.7	116	79	999	5.2	9.7	6.2	Normal	0									22	2	27	1	36	6	35	2	38	2
432		29	3	1	1	1		1		1	1	1	0	0	0		17	4	21	2	85	158.5	6.3	115	76	11.6														35	2	29	2	33	2
434		25	3	1	1	1		1		1	0	99	99	99	99		999	999	21	2	58	169	5.5	99	57	11														25	2	29	2	33	2
435		32	1	1	1	1		1		1	1	1	0	0	0		74	5	18	5	64.5	157	4.1	91	58	11.2	4	6.2	5.8	Normal	0									22	5	26	5	30	5	36	5
439		29	1	1	1	3		1		1	2	0	0	0	0		53	999	20	0	71	157.5	6.3	110	68	12.4	3.6	5.9	8.3	Normal	0									24	1	28	0	32	0	36	0
440		28	1	1	1	3		1		0	1	0	0	0	0		39	999	21	0	78	153	4.6	106	54	10.2														25	0	29	0	33	0	37	0
442		28	3	1	1	4		1		0	0	99	99	99	99		999	999	19	2	73.5	165	4.2	122	72	13.6														23	2	27	2	31	2	35	2	39	2
445		30	0	1	1	3		1		1	3	0	0	0	0		31	3.2	22	1	98	160	6.6	107	63	11.1	4.7	6.2	5.5	Normal	0									26	1	30	1	34	1
446		31	3	1	1	1		1		1	1	0	0	0	0		34	3.5	21	1	67.5	163	4.8	125	78	11.2	3.8	6.8	7.3	Normal	0									25	1	29	1	33	1
448		22	0	1	2	2		1		1	3	0	0	0	0		999	999	19	4	69	158	5.1	95	61	10.5	3.9	4.4	5.9	Normal	0									24	2	28	2	31	4	36	4
449		27	3	1	1	1		1		1	0	99	99	99	99		999	999	23	3	64.5	153	4.8	115	78	10.8	4.9	7.4	6.6	Normal	0									27	3	31	3	35	3
454		31	3	1	1	3		1		1	1	1	0	0	0		999	3.2	21	3	75	147	4.3	122	77	11.1	3.8	8	6.4	Normal	0									25	3	29	3	33	3
457		14	1	0	1	3		1		0	0	99	99	99	99		999	999	21	4	57	160	7	117	73	10.3	3.5	4.5	6.5	Normal	0									25	5	30	2	33	5	37	5
458		37	3	0	1	1		1		1	2	1	0	0	0		61	4.3	23	0	129	169	6.7	116	81	11.3	5.1	8.1	6.8	Normal	0									27	0	31	0	35	0
460		28	1	1	1	1		1		1	0	99	99	99	99		999	999	20	6	84	163	999	108	71	999	4.7	4.7	6.6	Normal	0									24	6	28	6	32	6	36	6
461		34	3	1	1	1		1		1	0	99	99	99	99		999	999	22	1	54.5	163	5.9	99	63	11.3	4.1	6.5	5.4	Normal	0									26	1	30	1	34	1	38	1
462		31	2	1	1	1		1		1	0	99	99	99	99		999	999	21	3	62.5	156	4	115	73	12	4.6	8.6	6.9	Normal	0									25	3	29	3	33	3	37	3
464		35	3	0	1	1		1		1	1	0	0	0	0		86	999	21	4	98	161	5.6	102	68	9.1														25	4	29	4	33	4
465		33	3	1	1	2		1		1	2	0	0	0	0		999	999	20	6	72.5	158	4.1	128	76	11.4	4.5	8.3	7.2	Normal	0									24	6	28	6	32	6	36	6
468		30	0	1	1	4		1		1	1	0	0	0	0		156	999	20	4	108	163	6	100	60	9.3														24	4	28	4	32	4	36	4
469		28	1	0	1	2		1		1	1	0	0	0	0		52	3.5	17	5	61	160	4.7	118	73	10														21	5	25	5	29	5	33	5	37	5
470		28	2	1	1	2		1		1	0	99	99	99	99		999	999	22	2	63	162	4.6	103	63	10.3	4.4	6.1	6.7	Normal	0									26	2	30	2	34	2	38	2
471		32	3	0	2	4		1		1	1	0	0	0	0		18	3	17	6	83	156	4.9	96	64	9.9	3.9	5.3	4.6	Normal	0	10.8								24	0	28	0	31	6	35	6	39	6
472		24	3	1	1	1		1		1	0		99	99	99		999	999	21	4	59.5	160	6.2	95	59	9.6	5.3	8.2	6.8	Normal	0									25	1	29	1	33	4	37	4
473		29	3	1	1	1		1		1	0	99	99	99	99		999	999	20	5	69	157	4.8	99	67	999	5.4	8.3	10	Abnormal	1									24	5	28	5	32	5	36	5
474		27	3	0	1	3		1		1	0	99	99	99	99		999	999	22	0	66	158	6.2	106	71	11.4														26	1	30	1	34	0
475		29	2	1	1	3		1		2	2	0	0	0	0		84	4.1	23	1	89.5	162	5.2	97	71	10.6	4.4	7.2	5.8	Normal	0									27	1	31	1	35	1
477		36	0	1	2	5		1		1	3	0	0	0	0		84	999	21	3	77.5	164	5	118	64	11.1	4.3	4.3	5.7	Normal	0									25	3	29	3	33	3	37	3
478		29	3	1	1	1		3		1	0	99	99	99	99		999	999	22	6	63.5	155	4.7	115	76	11.2	4.5	6.7	6.5	Normal	0									26	6	30	6	34	6
481		32	1	1	1	1		1		1	2	0	0	0	0		65	999	21	3	68	160	6.2	96	57	11						9.4								25	3	29	3	33	3
482		32	1	1	1	2		1		1	0	99	99	99	99		999	999	20	5	75	152	4.9	122	96	10.9	5	7.5	7.5	Normal	0									24	5	28	5	32	5	36	5
483		27	3	1	1	1		1		1	1	0	0	0	0		15	3.4	20	0	83	170	5.7	115	75	10.8														24	0	28	0	33	0
484		31	3	1	1	2		1		1	0	99	99	99	99		999	999	21	6	103	168	7.3	113	65	12.1	4.7	5.8	5.7	Normal	0									25	6	29	6	33	6
485		29	3	1	1	1		1		1	0	99	99	99	99		999	999	20	2	58	145	7.7	106	68	10.9	4.9	7	8.8	Abnormal	1	12.6								24	2	28	2	32	2	36	2
486		30	1	1	1	1		1		1	1	0	0	0	0		999	999	20	3	73.5	154	7.2	135	70	10.7	3.6	7.9	7.3	Normal	0									24	3	28	3	32	3	36	6	40	3
487		34	2	1	1	1		1		1	4	0	0	0	0		46	3.2	19	6	94.5	170	5.9	122	63	9.8	4.7	5.8	5.7	Normal	0									23	6	27	6	31	6	35	6
491		29	1	1	1	2		1		1	1	99	99	99	99		999	999	20	3	76.5	158	6.2	90	56	11.4	4.2	6.1	6.5	Normal	0									24	2	28	2	32	2	36	2
494		34	2	1	1	1		1		1	0	99	99	99	99		999	999	19	1	62	156	6.7	120	74	11.2														23	1	27	6	32	1	35	1
496		30	2	1	1	1		1		1	1	0	0	0	0		87	999	21	1	60.5	157.5	4.8	96	56	9.1	3.7	5.9	4.5	Normal	0									25	1	29	1	33	1	37	1
497		28	3	1	1	4		1		1	0	99	99	99	99		999	999	17	4	84	165	6.8	100	64	10.9	3.7	5.7	4.6	Normal	0	10.4								21	4	25	4	29	4	33	4	37	4
498		32	3	1	1	3		1		1	1	1	0	0	0		59	3.9	14	4	56.5	154	999	120	90	11.5	4.7	10.1	10.3	Abnormal	1		1							18	4	22	4	26	4	30	4	34	4
500		38	2	1	1	3		1		1	3	0	0	1	0		44	3.4	21	0	81	154	5.8	112	62	10.1	5.4	10.1	8.6	Abnormal	1									25	0	29	0	33	0	37	0
502		29	3	1	1	3		1		1	0	99	99	99	99		999	999	23	3	64	158	5.6	112	71	11.8	4.2	7.2	4.9	Normal	0									27	4	31	3	37	3
503		37	1	1	2	5		1		1	2	0	0	0	0		21	999	22	4	70	168	999	105	68	999														26	4	30	4	35	5
504		25	3	0	1	1		1		1	0	99	99	99	99		999	999	21	1	71	164	5.3	103	67	8.8	4.2	6.4	6.8	Normal	0									25	2	29	1	32	1	37	1
506		26	1	1	2	2		1		1	0	99	99	99	99		999	999	21	1	54	159	6	104	62	8.2	4.2	6.4	6.8	Normal	0									25	3	29	6	34	1	37	1
507		31	1	1	1	3		1		1	3	1	0	0	0		30	2.5	20	6	110.5	158	5.5	108	70	10.2	3.7	6.4	5.5	Normal	0									24	6	28	6	34	6
508		27	3	1	1	1		1		1	0	99	99	99	99		999	999	20	6	72.5	154	4.4	101	71	10.8	3.9	7.5	6.5	Normal	0									25	0	31	6	36	2
509		37	2	1	1	1		2		1	2	0	0	0	0		66	2.2	22	2	57.5	155	999	93	60	13.4														26	2	30	2	33	2	37	2
512		35	1	1	1	1		0		1	3	0	0	0	0		111	2.5	16	3	88.5	164	4.7	119	79	9.7	4.4	9.4	6.7	Normal	0	12.8							2014-03-20	20	3	24	3	27	3	32	3	36	3
514		36	3	1	1	3		1		1	1	1	0	0	0		999	2.7	20	6	88.5	159	5.8	136	88	11.7	4.5	6	6.4	Normal	0									24	6	28	6	32	6	36	6
515		27	3	0	1	3		1		1	2	0	0	0	0		999	5	19	6	79.5	154	5.8	98	67	12	6.1	10.9	9.8	Abnormal	1									23	6	27	6	31	6	35	6
516		36	3	1	1	1		1		1	2	0	0	0	0		999	3.5	21	3	108	171	5.2	117	74	11.6	4.3	6.8	5.1	Normal	0									25	3	29	3	33	3
517		27	1	1	1	1		1		1	0	99	99	99	99		999	999	18	3	59	169	4.5	119	73	12.6														23	0	27	0	31	0	34	3	38	3
518		35	2	1	1	5		1		1	3	0	0	0	0		78	3.5	21	3	87.5	161	4.4	107	77	9.4	4.3	9.3	8.5	Normal	0									25	2	29	3	33	3	37	3	41	3
520		29	2	1	1	2		1		1	1	0	0	0	0		999	999	20	6	56	157	4.9	126	97	10.7														24	6	28	6	32	6
522		26	3	1	1	2		1		1	0	99	99	99	99		999	999	22	0	93.5	159	4.5	110	80	10.5														26	0	30	0	34	0	38	0
526		31	3	1	1	1		0		1	1	0	0	0	0		17	3.2	19	4	81	159	4.1	116	75	8.9														23	4	27	4	31	4	35	4
529		36	3	1	1	1		1		1	0	99	99	99	99		999	999	20	2	58	148	4.8	110	70	10.1														24	2	28	2	33	2
530		35	2	1	1	3		1		1	3	1	0	0	0		999	3.2	19	1	85.5	164	4.7	138	96	10														23	1	27	1	32	1	35	1
532		23	1	1	1	3		1		1	1	0	0	1	0		42	4	20	0	62.5	152	4	120	68	12.4														24	0	28	0	32	0	36	0	40	0
533		32	3	1	1	3		1		1	0	99	99	99	99		999	999	22	0	78	160	4.2	129	69	10.8	5.5	8.6	8.1	Normal	0	10.3								26	0	30	0	34	0	38	0
534		24	3	1	1	1		1		1	0	99	99	99	99		999	999	21	1	82.5	163	999	119	74	999	4.3	7.4	7.5	Normal	0									25	1	29	1	33	1
536		29	2	1	1	1		1		0	1	0	0	0	0		999	999	19	0	63.5	163	6.6	91	53	11.6	4	5	5.3	Normal	0									23	0	27	0	31	0	35	0
537		28	3	1	1	1		1		1	0	99	99	99	99		999	999	21	3	57.5	150	5.9	103	60	10.5	4.2	7.2	5.9	Normal	0									25	6	29	3	33	3	37	3
538		35	2	1	1	1		1		1	0	99	99	99	99		999	999	20	2	76.5	165	3.9	113	73	11.4	4.3	6.3	4.8	Normal	0									24	2	28	2	32	2	36	2
540		27	2	0	1	1		0		0	0	99	99	99	99		999	999	18	0	70.5	170	5.7	119	71	8.3	4.3	6.6	5.3	Normal	0									21	5	26	0	30	0	34	0
541		31	1	1	1	1		1		1	1	99	99	99	99		999	999	24	2	86.5	160	4.9	117	68	8.8	4.9	7.9	7.6	Normal	0									28	2	32	2	36	2	40	2
544		29	3	1	1	1		1		0	0	99	99	99	99		999	999	20	3	65	160	4.5	102	58	9.1														24	3	28	3	32	3	36	3
545		35	2	1	1	2		1		1	2	0	0	0	0		89	999	22	6	76.5	164	6.3	105	60	8.3														26	6	30	6	34	6	38	6
547		35	3	1	1	1		1		1	2	1	0	0	0		22	3.2	19	4	92	152	5.8	98	59	8.8														24	0	27	4	31	4
552		33	3	1	1	2		1		1	2	1	0	1	99		37	3	16	0	95	160	4.3	133	90	12														20	0	24	0	28	0	32	0
553		33	3	1	1	1		1		1	2	0	0	0	0		43	3.5	17	1	96	161	5.5	113	60	8.8														21	1	25	1	29	1	33	1
554		37	3	1	1	2		1		1	1	0	1	0	0		999	3.2	22	3	91	164	4.8	97	68	12.5	4.8	9.6	7.5	Normal	0									26	3	30	3	34	3
556		42	1	1	1	4		1		1	4	0	0	0	0		43	999	20	3	123	166	5.7	123	74	9.7	5.2	7.8	7.4	Normal	0									24	2	28	3	32	3
557		39	1	1	1	3		1		1	2	0	0	0	0		222	999	19	0	88.5	158	999	114	86	999	4.6	10.4	9	Abnormal	1									23	0	27	0	31	0	35	0
558		35	1	1	1	2		1		1	0	99	99	99	99		999	999	20	4	76	162	999	112	67	11.5	4.3	7.6	7.8	Normal	0									24	4	28	4	32	4	36	4
559		31	3	0	2	5		1		1	1	0	0	0	0		21	2.6	20	2	72.5	159	999	104	72	999	5.3	7.4	7.3	Normal	0									24	2	28	2	32	2	36	2
560		28	3	1	1	3		1		1	1	1	0	0	0		23	3.3	21	5	80.5	163	4.4	120	66	11.5	4.5	8.4	6.5	Normal	0	10.4								25	5	29	5	33	5	37	5	41	5
562		31	1	1	1	3		1		1	1	0	0	0	0		58	2.8	22	3	69	156	4.2	99	57	10.9	4.1	4.4	4.9	Normal	0									26	5	30	3	34	3	38	3
563		28	3	1	1	1		1		1	1	1	0	0	0		19	2.9	20	5	65.5	152	6	102	67	11	4.1	7.9	6	Normal	0									24	5	28	5	32	5	36	5
564		31	1	1	1	1		1		1	0	99	99	99	99		999	999	21	2	75	160	5.7	135	84	13.3	4.7	7.6	7.8	Normal	0									25	2	24	2	33	2
566		28	3	1	1	4		1		1	0	99	99	99	99		999	999	20	0	55.5	168	5	109	64	11.4	4.6	8.3	6.9	Normal	0									24	0	27	0	32	0	36	0	40	0
567		28	3	0	1	1		1		1	0	99	99	99	99		999	999	20	0	49.5	161	6.9	100	60	10.6														24	0	30	0	32	0	36	0	40	0
568		29	2	1	1	4		1		1	0	99	99	99	99		999	999	16	5	71.5	160	7.4	138	97	9.1	3.5	6.1	3.9	Normal	0									25	3	28	3	32	5
569		30	1	1	1	3		1		1	4	0	0	0	0		38	2.5	20	6	69.5	157	6	97	64	8.3	5.3	7.4	7.3	Normal	0									20	3	29	5	32	5	36	5	25	4
571		31	2	1	1	1		1		1	0	99	99	99	99		999	999	21	1	74	162	4.9	96	71	9.9	4.5	6.3	5.9	Normal	0									25	1	29	1	33	1	37	1
572		29	3	1	1	2		1		1	0	99	99	99	99		999	999	21	0	61	158	6.3	110	60	10.3														25	0	29	0	33	0	37	0
573		29	3	1	1	3		1		1	1	0	0	0	0		38	2.7	19	4	57	168	7.3	120	70	11.7	4.5	6.3	5.4	Normal	0									23	4	27	4	31	4	35	4
574		32	3	1	1	3		1		1	0	99	99	99	99		999	999	22	2	75.5	164	6.6	115	73	11.8														26	2	30	2	34	2	38	2
577		32	1	1	1	1		1		1	0	99	99	99	99		999	999	20	5	78	158	5.8	104	75	9.5	4.9	8.7	7.6	Normal	0									24	3	28	3	32	0	36	5
582		28	3	1	1	1		1		1	1	1	0	1	0		26	2.1	23	1	52	148	5.5	109	70	13.5	4.3	6.4	6.2	Normal	0									27	1	31	1	35	1
586		34	2	1	1	1		2		1	3	99	99	99	99		18	2.9	21	4	55	153	6	91	42	999	4.5	8.5	7.3	Normal	0									25	4	29	4	33	4	37	4
587		34	3	1	1	1		1		1	1	1	0	0	0		19	3	21	1	71	151	5.8	99	62	9.8	4.6	9.3	6.8	Normal	0									25	1	29	1	33	1	37	1
592		24	1	1	2	4		1		1	2	1	0	0	0		24	3.2	22	5	78	169	4	106	62	10.9														26	5	30	5	34	5
593		33	2	1	2	5		1		1	0	99	99	99	99		999	999	17	1	70	168	3.5	112	70	12.1	4.6	6.3	6.4	Normal	0									21	1	25	1	29	1	33	1
594		31	1	1	1	1		1		1	2	1	0	0	0		40	3.4	20	5	95	170	999	110	58	9.3														24	5	28	5	32	5
595		31	1	1	1	1		1		1	3	0	0	0	0		60	999	19	3	68	162	999	128	69	10.2	4.1	5.4	4.6	Normal	0									23	3	27	3	31	3	35	3
598		25	2	1	1	1		1		1	1	0	0	0	0		67	999	22	0	58	156	4.1	100	70	10.5														26	0	30	0	34	0	38	0
599		40	1	1	1	3		1		1	2	0	0	0	0		144	3.5	22	6	98.5	172	7.3	118	76	9.2	5.9	10.6	10.1	Abnormal	1									26	6	30	6	34	6	38	6
600		31	3	1	1	4		1		1	2	1	0	0	0		24	3	19	4	59.5	150	999	104	56	9.7														23	4	27	4	31	4
601		23	3	0	2	5		1		1	0	99	99	99	99		999	999	20	4	53.5	158	3.6	119	68	8.3														24	4	28	4	32	4	36	4
603		28	3	1	1	1		1		1	0	99	99	99	99		999	999	24	6	62	162	4.9	95	58	11.7	4.6	9.3	8.1	Normal	0									24	6	32	6	36	6	40	6
604		27	1	1	1	5		1		1	0	99	99	99	99		999	999	20	6	54.5	156	6.5	94	64	10.5	4.1	6.7	7.7	Normal	0									24	6	28	5	32	6	36	6
605		41	2	1	1	3		1		1	2	0	0	0	0		84	999	19	0	63.5	165	5.7	111	73	9.3	5.5	8.1	7.4	Normal	0									23	0	27	0	31	0	35	0
606		23	2	1	1	1		1		1	1	0	0	0	0		18	999	22	3	64	160	5.9	84	55	9.6														26	3	30	3	34	3	38	3
607		32	3	1	1	1		2		1	2	1	0	0	0		999	999	22	1	79.5	170	6.3	117	71	13.2	5.7	8	7.2	Normal	0									26	1	30	1	34	1	37	6
608		29	1	1	1	1		1		1	2	0	0	0	0		37	999	20	5	60.5	152	999	104	59	8.6	4.4	6.4	6.3	Normal	0									24	5	28	5	32	5	36	5
611		34	2	1	1	1		1		1	1	0	0	0	0		42	999	20	6	65.5	166	5.1	105	68	12.5														24	6	32	6	32	6	36	6
612		28	2	1	2	5		1		1	3	1	0	0	0		52	999	18	0	94.5	161	5.2	108	66	10.2	5.2	5.3	5	Normal	0									22	0	30	0	30	0	34	0
614		34	2	1	1	3		1		1	0	99	99	99	99		999	999	20	3	68	163	6	90	60	12.7	4.2	7.1	7.4	Normal	0									24	3	28	3	32	3	36	3
615		33	1	1	1	3		1		1	1	0	0	0	0		43	999	22	2	85	163	6.8	97	58	999														26	2	30	2	34	2	38	2
618		23	2	0	1	2		1		2	0	99	99	99	99		999	999	24	6	68.5	162	5.4	97	69	8.6	3.7	5.2	6.2	Normal	0									28	6	32	6	36	6
619		41	1	1	1	1		1		1	1	1	0	0	0		999	2.3	21	4	68	156	5.8	98	60	9.9	4.9	10.7	9.2	Abnormal	1									25	4	29	4	33	4	37	4
622		36	2	1	1	3		1		1	0	99	99	99	99		999	999	21	4	82	156	6.5	99	63	999														24	4	29	4	33	4	37	4
624		29	1	0	2	5		1		1	2	0	0	0	0		52	999	21	4	84	161	6.3	121	78	11.4	4.4	7.7	6.7	Normal	0									25	4	29	5	33	4	37	4
625		21	1	1	1	2		1		1	1	0	0	0	0		999	999	21	4	58	152	5.4	103	57	10.6	4.7	6.7	6	Normal	0									25	4	39	4	33	4
626		24	3	1	2	5		1		1	0	99	99	99	99		999	999	22	2	86.5	170	7.7	133	71	10.7														26	2	30	2	34	2
628		32	2	1	1	1		1		1	3	0	0	0	0		34	3.2	21	0	66.5	158	4.8	96	59	9.9	4.4	6.1	5.6	Normal	0									25	0	29	0	33	0	37	0
629		20	1	0	1	1		1		2	0	99	99	99	99		999	999	19	6	92.5	164	999	110	65	11						12.2								25	0	29	0	33	0	37	0	40	1
630		29	1	0	1	1		1		1	0	99	99	99	99		999	999	21	5	56	161	5.3	117	61	13	4	6.4	4	Normal	0									25	5	29	5	33	5
[truncated: 66 more columns]
